# Supplementary material for: Endothelial cell responses in sepsis are attenuated by targeting truncated procalcitonin
Source: Nat Commun. 2026 Jan 21;17:827. doi: 10.1038/s41467-025-68199-x (PMC12824222; doi:10.1038/s41467-025-68199-x)
Supplement: Supplementary file 4 — Source Data [file 41467_2025_68199_MOESM4_ESM.xlsx]

## Sheet: Figure 1
1h	ctrl	PCT
VEGFa (reads per gene)	24543	22043
	20935	19325
	28346	19032
VEGFh (reads per gene)	ctrl	PCT
	2304	2034
	1835	1189
	1467	1093
1i	Healthy	Sepsis
Calca relative expression (x-fold change)	1.089	2.568
	1.313	2.573
	0.598	2.376
	1.628	7.375
	0.372
1j	Healthy	Sepsis
Calcrl relative expression (x-fold change)	1.056	0.794
	1.041	0.839
	1.036	0.89
	0.938	0.859
	0.929
1k	Healthy	Sepsis
Ramp1 relative expression (x-fold change)	1.376	0.722
	1.198	0.557
	1.011	0.801
	1.005	0.446
	0.411
1l	Healthy	Sepsis
VEGFa relative expression (x-fold change)	1.022	0.86
	1.078	0.9
	0.944	0.857
	0.938	0.783
	1.018

## Sheet: Figure 2
2a
	Y685					VE- Cadherin					Actin
2b	ctrl	15	30	60
phospho VE-Cad Y685 (timesfold vs. ctrl)	1.27892	1.02956	2.04206	1.67268
	1.20969	1.5989	1.50779	1.38828
	0.511394	0.791715	2.92353	1.0698
	0.840948	1.49033	1.72571	0.959776
	1.15905	1.70098	1.25159
2c	Sham	CLP18h	CLP12h	CLP 6h
PCT plasma concentration (ng/mL)	2.092	10.337	4.111	4.32
	3.45	7.656	7.89	3.141
	2.069	10.848	3.746	1.1
	1.162	8.181	7.922	1.196
	0.243	11.181	3.787	6.348
	1.594	10.355
	0.599	11.747
	1.515	8.486
	0.862	10.062
	0.855	8.397
	0.854	12.294
	0.854	11.415
		7.486
		8.931
		8.851
		7.486
		8.931
		8.851
2e
	Y685					VE-Cadherin					Actin
2f	ctrl IgG	Sepsis IgG	Sepsis AB	ctrl AB
FITC-fluorescence (timesfold vs. ctrl)	0.752731	1.89884	0.689784	1
	1.00244	1.67218	0.774394	0.98665
	1.17473	1.64452	1.24072	0.99982
	1.09048	2.69885	1.11518	1.12121
	1	1.17769	0.690378
	0.994	1.1189	0.968992
	1.006	1.60648	1.28745
		1.53258	1.56006

## Sheet: Figure 3
3f	Sham IgG	CLP IgG	CLP PCTAB	CLP PCTR Antagonist	CLP DPP4 Inhibitor
IL-17a (pg/mL)	1.13525	8.58236	1.69631	0	0
	1.13525	210.602	1.13525	12.369	0
	1.13525	95.2667	0	5.095	0
	1.13525	15.4653	6.98378	0	0
	0.57844	266.076	6.01389	0	3.329
	1.13525	5.2019	1.88731
	0.0292334		1.13525
3g	Sham IgG							Sham PCT AB				CLP IgG							CLP PCT AB
GM-CSF	4.90843	8.21264	4.26082	5.9502	5.12784	3.81462	10.8527	5.72265	5.54867	6.12858	0.358066	23.6973	29.2921	19.1114	34.1866		13.1264	26.7256	24.6978	5.54867	17.9635		21.8328	7.87046	4.4876
CCL11	7.18119	9.94295	8.87042	8.40775	5.43019	11.4415	7.23139	4.68862	8.80903	8.48399	7.32925	26.0268	24.8621	24.4478	24.7929	21.9754	20.7458	19.6886	22.2367	15.8495	22.7583	17.8976		18.2098	13.9507
IL-10	0	0	0.0589225	0.00237098	0.00413999	0.00229492	0.00229492	0.00229492	0	0.00229492	0.00355804		8.77141	14.5233		9.19837	4.01379			0.0198501	3.21039	1.71767
IL1ß	0.704036	1.22604	1.18327	2.17698	1.72921	1.68149	1.26879	2.22654	1.85524	1.18393	1.85524	2.0208	6.70707	4.91285	9.46565	15.8987		4.2809		1.50818	2.75755			1.13597	1.60536
MCSF	0	0.32959	0.32959	0.32959	0	0	0.32959	0	0.32959	0.32959	0		10.2079	12.671	5.57165					0.32959	4.60626			0.32959
CXCL10	0.580387	0.504986	0.573747	1.2179	0.240882	0.463237	0.178828	0.242114	0.812434	0.407506	0.446324	6.49424		15.6595	11.5187	20.6781	14.0998		3.78625	2.589	7.25613	14.4915		5.17139
IL-4	1.07422	0	1.07422	1.07422	1.07422	0	1.07422	1.07422	1.07422	1.07422	1.07422	37.3074	43.8551		45.8642	103.929	38.2897		1.07422		48.9893	38.934		1.07422	1.07422
IL12p70	1.99569	1.09206	1.05556	3.10545	0	1.99451	0	1.13525	2.59429	3.53211	1.67424	18.0071	14.1067	17.1811	12.7577	19.7647	11.5574	13.9905	7.57545	2.78607	14.7123		13.7878	3.77973	7.70224

## Sheet: Figure 4
4a	Sham + ABctrl	CLP + ABctrl	CLP+AB	Sham+AB
Evans Blue (pulmo/plasma)	1	1.04	1.19773	0.904689
	0.167197	6.27	1.97078	0.809029
	1.67331	2.37586	0.636297	0.610564
	1	2.30358	0.204502	0.206657
	1.27116	1.99965	0.367185	0.284081
	0.665768	5.27636	1.06024
	1.02877	1.51244	1.06808
	0.968818	5.27241	0.525943
	1	1.81055
	0.608148	2.1988
	1.61683	1.21931
		1.31718
		1.34181
		3.57431
		4.69537
4c	WT Sham + Ctrl	WT Sham+AB	WT CLP+Ctrl	WT CLP+AB
Alveolar septal thickening [µm]	6.1	6.06	11.82	6.51
	5.42	6.35	12.78	7.3
	5.32	6.22	11.98	7.41
	6.69	5.29	11.39	6.33
	7.59	4.91	11.78	5.68
			12.71	5.05
			13.45
4e	WT sham ctrl	WT sham AB	CLP+Ctrl	CLP AB
Intestines wet/dry ratio	1.37862	1.25941	1.35357	1.26814
	1.35421	1.30672	1.33062	1.29641
	1.27607	1.34889	1.32341	1.28115
	1.27087	1.25002	1.43758	1.24194
	1.29323	1.34481	1.45825	1.37621
			1.48252	1.26927
			1.38276	1.2902
			1.51915	1.32693
			1.5592	1.27022
				1.36854
				1.26311
4g	WT sham ctrl	WT sham AB	CLP+Ctrl	CLP AB		WT sham ctrl	WT sham AB	CLP+Ctrl	CLP AB
Blood CFU/mL	0	0	0	1880	Liver CFU/mL	900	100	9300	500
	0	0	86200	200		600	500	52400	182400
	0	0	0	1880		0	500	14600	0
	0	0	59280	1880		0	100	153500	200
	0	0	6000	400		0	200		22800
			60000	5740					200
			40000	400					1500
			95780	5740					300
			69800	1880					14000
				5740					12000
				15780					10000
									6100
									160000
									82400
									68500
									139800
4h	Sham	CLP	CLP AB
Vasoconstriction	0.906127	0.666787	1.54862
	1.31385	0.800454	1.35855
	0.868304	0.468532	1.21823
	1.2497	0.545976	1.43644
	1.28323	0.677095	2.10021
	1.02099	0.784852
	0.806146	0.769783
	0.923579
	1.09782
	0.882142
	1.09646
4i	Sham					CLP				CLP+AB
1e-10	100	100	100	100	100	100	100	100	100	100	100	100	100	100	100
1e-09	101.112	78.0446	93.5799	89.2865	64.8411	80.4156	82.7169	93.9269	99.8047	78.7788	94.0376	97.4485	97.1027	79.5255	94.7735
3e-09	98.5178	65.0452	88.2265	81.2293	61.8476	84.2176	77.9641	96.6749	90.3154	69.0172	87.7756	92.896	101.319	75.9396	86.2135
1e-08	93.4677	59.9343	84.145	74.2766	55.7683	86.5161	77.6503	100	97.0239	64.8606	86.8088	93.4045	100.9	71.199	80.6318
3e-08	88.6357	52.7094	82.5752	71.1233	44.5281	75.8108	76.03	100	98.9985	61.4511	84.6318	82.6855	100.444	69.6088	77.7423
1e-07	85.8262	58.5181	82.8231	70.4385	48.3235	75.6691	70.6137	100	96.9742	58.0397	84.4024	74.151	99.9366	68.355	73.4747
3e-07	82.4953	57.7928	82.3272	72.3603	50.486	89.5702	71.3852	100	96.5907	57.5956	78.7841	71.6702	99.4738	63.5768	71.3614
1e-06	80.0619	57.1223	70.923	72.664	51.7835	100	71.6218	100	99.8047	56.2692	73.2244	71.8847	87.2761	63.2675	69.9191
3e-06	78.3491	59.127	63.3629	71.6092	53.081	100	70.9583	100	100	56.8695	72.9622	72.3822	64.919	59.8859	66.6464
1e-05	72.3509	54.4403	40.0728	68.2626	50.9525	100	72.1774	97.9115	100	54.2948	69.9471	73.8879	69.883	58.4128	64.9146
3e-05	68.1983	52.2099	20.4271	58.1511	49.9417	100	72.6146	94.1605	100	54.068	68.3201	70.4188	52.5565	56.279	44.6814
0.0001	65.9577	51.991	24.3426	54.3738	48.2311	100	72.6557	88.5545	100	46.4523	65.7896	66.3107	51.9415	56.6514	53.919

## Sheet: Figure 5
5b	WT sham ctrl	WT sham AB	CLP+Ctrl	CLP AB
Hepatic tissue damage	1	0	4	3
	1	1	3	1
	0	1	3	2
	0	0	3	1
	0	1	3	0
			4	1
			3	1
			2	2
			3	3
				1
				1
5c	WT sham ctrl	WT sham AB	CLP+Ctrl	CLP AB
Liver wet/dry ratio	1.04252	1.02094	1.06139	1.01367
	1.04025	1.04033	1.06031	1.04318
	1.06861	1.0519	1.05696	1.04289
	1.02773	1.06069	1.02653	1.02942
	1.05455	1.04048	1.0408	1.04098
	1.07829		1.1569	1.01148
	1.05213		1.06337	1.04274
	1.02972		1.16745	1.03915
	1.0557		1.13494	1.0144
	1.04616		1.23914	1.05747
	1.04969		1.22846	1.05037
	1.02448		1.0845
	1.05118		1.0775
			1.08878
			1.07445
			1.08285
			1.04964
5e	WT sham ctrl	WT sham AB	CLP+Ctrl	CLP AB
Tubular injury	1	0	3	2
	0	2	4	3
	0	1	3	3
	1		4	1
	1		4	1
	1		2	2
	1		4	1
			4
			3
			3
			3
			3
			2
5g	WT sham ctrl	WT sham AB	CLP+Ctrl	CLP AB
Bowman´s space surface area [µm2]	750.75	958.02	557.52	490.88
	477.04	583.65	416.53	463.18
	1030.2	1228.66	254.79	954.76
	520.16	690.54	486	443.46
			155.38	788.14
			201.93
			155.58
5h	WT sham ctrl	WT sham AB	CLP+Ctrl	CLP AB
Capsule surface area [µm2]	5207.87	5254.67	1386.8	3729.26
	3383.82	3524.19	2852.42	2573.39
	4272.7	4913.49	2782.49	3821.75
	4146.12	3968.95	1427.41	3037.16
			2049.24	5230.85
			1986.46	3152.93
			4650.72
			2518.46
			1508.33
5i	WT sham ctrl	WT sham AB	CLP+Ctrl	CLP AB
Glomerular tuft surface area [µm2]	4779.4	4469.16	924.41	3182.47
	3613.02	3003.53	3046.31	2002.57
	3569.49	4718.66	2345.87	2579.39
	3708.81	4133.16	1507.03	3423.61
			1893.4	5156.06
			2024.86	3423.61
			1440.43	3303.85
			3361.01	5156.06
			1646.26

## Sheet: Figure 6
6a		sham IgG								CLP IgG																				sham AB											CLP AB
Health Score	post surgery	0	0	0	0	0	0	0	0	0	0	0	0	0	0	0	0	0	0	0	0	0	0	0	0	0	0	0	0	0	0	0	0	0	0	0	0	0	0	0	0	0	0	0	0	0	0	0	0
	6h	1	1	1	1	2	1	1	1	1	1	1	1	1	2	2	1	2	3	1	3	1	1	1	1	1	1	1	1	0	1	2	2	1	0	1	1	1	1	1	2	3	1	2	2	2	2	1	1
	12h	1	4	0	0	0	1	1	1	4	1	1	1	3	3	3	1	3	4	3	3	3	3	3	3	3	3	3	3	0	1	1	1	1	0	1	2	1	1	1	2	3	1	3	2	2	3	2	2
	13h	0	2	0	0	0	1	1	1	4	2	2	1	3	3	4	2	4	6	4	3	3	3	3	3	3	3	3	3	0	1	0	1	1	0	1	2	1	1	1	2	3	2	3	2	3	3	2	2
	14h	0	0	0	0	0	1	1	1	3	2	3	2	3	3	4	2	4	6	5	3	4	3	4	4	4	4	4	4	0	1	0	0	0	0	1	2	1	1	1	3	3	2	2	2	3	3	3	2
	15h	0	0	0	0	0	1	1	1	3	2	3	3	3	3	5	2	4	7	5	4	4	4	4	5	5	5	5	5	0	0	0	0	0	0	1	1	1	1	1	4	2	4	2	2	2	3	5	2
	16h	0	0	0	0	0	1	1	1	5	2	5	3	4	5	5	2	5	7	6	4	5	4	5	6	6	6	6	6	0	0	0	0	0	0	1	1	1	1	1	3	3	3	4	4	4	4	3	3
	17h	0	0	0	0	0	1	1	1	3	5	3	5	4	6	5	2	7	8	6	5	7	5	5	7	7	8	7	8	0	0	0	0	0	0	1	1	1	1	1	4	4	3	4	4	4	4	3	3
	18h	0	0	0	0	0	1	1	1	4	3	4	4	4	4	7	7	8	9	7	6	7	7	6	9	9	9	9	9	0	0	0	0	0	0	1	1	1	1	1	4	4	4	5	5	5	5	4	3
6b		sham IgG								CLP IgG																				sham AB											CLP AB
Behavioral Score	post surgery	0	0	0	0	0	0	0	0	0	0	0	0	0	0	0	0	0	0	0	0	0	0	0	0	0	0	0	0	0	0	0	0	0	0	0	0	0	0	0	0	0	0	0	0	0	0	0	0
	6h	1	2	2	1	2	1	1	1	3	4	2	3	3	3	3	3	1	3	4	3	2	1	1	4	4	3	3	4	0	1	2	1	1	0	1	1	1	1	1	4	4	2	2	2	3	2	1	2
	12h	0	0	0	0	0	1	1	1	3	4	2	3	5	5	3	4	1	4	5	4	3	3	3	5	5	4	4	4	0	1	1	1	1	0	1	1	1	1	1	4	4	2	3	3	3	2	3	4
	13h	0	0	0	0	0	1	1	1	4	4	3	4	5	5	6	4	2	4	5	5	4	4	4	5	5	4	4	4	1	1	0	1	1	0	1	1	1	1	1	4	4	3	4	3	4	2	3	4
	14h	0	0	0	0	0	1	1	1	4	5	3	5	5	5	5	5	2	5	6	6	4	4	4	6	6	5	5	5	1	0	0	0	0	0	1	1	1	1	1	5	4	3	5	4	4	2	4	5
	15h	0	0	0	0	0	1	1	1	4	5	3	5	6	6	7	6	4	6	6	6	5	7	5	6	6	6	6	5	1	0	0	0	0	0	1	1	1	1	1	5	5	4	5	4	5	2	4	5
	16h	0	0	0	0	0	1	0	1	5	5	4	6	6	6	7	7	4	7	7	8	6	7	6	7	6	7	9	5	2	0	0	0	0	0	1	1	1	1	1	6	5	5	6	5	5	2	5	5
	17h	0	0	0	0	0	1	0	1	6	6	6	6	6	7	7	7	5	7	9	8	6	8	6	9	9	7	7	6	2	0	0	0	0	0	1	1	1	1	1	6	5	5	6	6	6	2	6	6
	18h	0	0	0	0	0	1	0	1	7	7	7	6	7	7	7	9	6	9	10	9	7	9	7	10	10	9	9	7	2	0	0	0	0	0	1	1	1	1	1	7	6	6	7	7	7	2	6	7
6c		sham IgG								CLP IgG																				sham AB											CLP AB
Sepsis Score	post surgery	0	0	0	0	0	0	0	0	0	0	0	0	0	0	0	0	0	0	0	0	0	0	0	0	0	0	0	0	0	0	0	0	0	0	0	0	0	0	0	0	0	0	0	0	0	0	0	0
	6h	0	0	0	0	0	1	0	0	7	4	3	4	4	3	3	3	3	6	5	4	3	2	2	4	3	2	2	4	0	0	0	0	1	0	0	0	0	0	0	3	3	4	4	3	4	2	3	1
	12h	0	0	0	0	0	1	0	0	8	5	5	4	6	5	3	6	4	6	5	6	4	4	4	6	4	4	4	6	0	0	0	0	1	0	0	0	0	0	0	4	4	4	6	6	6	2	3	4
	13h	0	0	0	0	0	1	0	0	8	5	5	5	6	5	5	6	5	6	6	6	5	5	4	6	5	5	4	6	0	0	0	0	1	0	0	0	0	0	0	4	5	4	6	6	7	3	4	4
	14h	0	0	0	0	0	1	0	0	9	6	6	6	6	5	5	6	5	7	6	7	6	5	5	7	6	5	5	7	0	0	0	0	0	0	0	0	0	0	0	5	6	5	6	7	7	3	4	5
	15h	0	0	0	0	0	1	0	0	9	7	7	6	7	6	7	7	8	7	8	7	8	6	6	7	8	6	6	7	0	0	0	0	0	0	0	0	0	0	0	5	7	5	7	7	8	4	6	7
	16h	0	0	0	0	0	1	0	0	9	9	9	7	7	6	7	8	9	8	8	8	9	7	8	8	9	7	8	8	0	0	0	0	0	0	0	0	0	0	0	6	7	6	8	8	8	5	7	8
	17h	0	0	0	0	0	1	0	0	10	10	10	7	7	6	7	10	9	10	9	10	9	9	10	9	9	9	8	9	0	0	0	0	0	0	0	0	0	0	0	8	8	7	9	9	9	5	9	10
	18h	0	0	0	0	0	1	0	0	10	10	10	8	7	7	10	20	10	20	20	20	10	10	10	20	10	10	10	20	0	0	0	0	0	0	0	0	0	0	0	9	9	8	10	10	10	7	10	10
6d	sham IgG	CLP IgG	sham AB	CLP AB
Total Score	0	21	2	20
	0	20	0	19
	0	21	0	18
	0	18	0	22
	0	18	0	22
	2	18	0	22
	1	24	2	14
	2	36	2	20
		20	2	20
		38	2	21
		35	2	19
		36		19
		24		20
		23		20
		23		15
		29		14
		29		14
		29		16
		27		16
		32		15
6e	Hours Post Surgery	CLP IgG	CLP AB	Sham IgG	Sham AB
Probability of Survival	18	1
	17	1
	18	1
	18	0
	18	0
	18	0
	18	1
	18	1
	17	1
	15	1
	16	1
	16	1
	16	1
	17	1
	17	1
	16	1
	16	1
	16	1
	16	1
	17	1
	18		1
	18		0
	18		0
	18		1
	18		1
	18		1
	18		0
	18		1
	18		1
	18		1
	18		0
	18		0
	18		0
	18		1
	18		1
	18		0
	18		0
	18		0
	18		0
	18		0
	18			0
	18			0
	18			0
	18			0
	18			0
	18			0
	18			0
	18			0
	18			0
	18			0
	18			0
	18			0
	18			0
	18			0
	18			0
	18			0
	18			0
	18			0
	18			0
	18			0
	18				0
	18				0
	18				0
	18				0
	18				0
	18				0
	18				0
	18				0
	18				0
	18				0
	18				0
	18				0
	18				0
	18				0
	18				0
	18				0
	18				0
	18				0
	18				0
	18				0
6f	Hours Post Surgery	CLP DMSO	CLP BIBN4096	Sham DMSO	Sham BIBN4096
Probability of survival	18	1
	17	1
	18	1
	18	0
	18	0
	18	0
	18	1
	18	1
	17	1
	15	1
	17		1
	18		0
	18		0
	18		1
	18		1
	18		1
	18		0
	17		1
	18		1
	18		1
	18			0
	18			0
	18			0
	18			0
	18			0
	18			0
	18			0
	18			0
	18			0
	18			0
	18				0
	18				0
	18				0
	18				0
	18				0
	18				0
	18				0
	18				0
	18				0
	18				0
[truncated: 11 more columns]

## Sheet: Supplemental Figure 1
	SF1a	after lung dissociation	after CD45 depletion	after CD31 enrichment
		32.8	47.7	91
		30.6	35.4	82
		45.4	58.9	90.9

## Sheet: Supplemental Figure 2
	SF2b	WT sham ctrl	WT sham AB	CLP+Ctrl	CLP AB
		500	0	81400	7300
		400	500	82300	40800
		0	0	37400	2900
		0	200	426300	24800
		0	0	97400	389400
				93000	2500
				40000	400000
				597800	50000
				740000	800000
					600000
					467300

## Sheet: Supplemental Figure 3
	SF3a	Sham IgG	Sham PCT Ab	CLP IgG	CLP PCTAB
		5.56404	5.20439	6.01955	4.96206
		4.54289	5.34591	7.70274	4.52611
		4.53866	4.50695	10.3717	4.68899
		5.00108	5.46962	5.35908	6.56757
		4.80954	4.45948	5.97393	8.14959
	SF3b	Sham IgG	Sham PCT Ab	CLP IgG	CLP PCTAB
		3.73116	3.73366	4.90542	4.10935
		3.75742	3.90736	5.422	3.74474
		4.30902	3.73025	7.02627	4.12197
		3.87932	4.10407	4.03009	4.56709
		4.09395	3.69427	4.75722	5.04021
	SF3c		Y685						Cadherin					Actin
	SF3d	Sham Serum (Ctrl)	15 min CLP18h Serum	30 min CLP18h Serum	60 min CLP18h Serum
		1.0239	1.65186	1.56844	1.66927
		0.917771	1.29434	1.67427	1.79353
		0.977825	1.89007	1.63032	1.29542
		1.0805	2.03842	1.32929	1.34824
	SF3e	ctrl	PCT serum	PCT serum +PCT AB
		0.815798	1.34558	1.19731
		1.08573	1.23032	1.09879
		0.847792	1.8017	1.24956
		1.10699	2.64278	0.481203
		1.04862	1.29166	1.90463
		1.09506	3.76185	1.06378
		1	1.85381	1.04556
		1.06147	1.19442	1.11203
		1.02992	1.47249	1.13313
		0.965445	3.82886	1.08502
		0.908611	5.39129
	SF3c		Y685						Cadherin					Actin
	SF3g	healthy Serum + IgG	Healthy Serum + PCT Ab	Septic serum + IgG	Septic serum + PCT Ab
		1.13992	1.47113	1.49141	1.13464
		0.725734	0.86008	2.90808	0.796118
		1.03668	0.771154	2.40955	1.24369
		0.963319	0.804008	2.15011	1.6129
		0.883531	0.562387	1.67854	1.05467
		1.11647	0.680106	1.45235	1.26328
		0.936744	1.09227	1.62867	1.06267
		1.06326	1.17356	1.43046	1.04592
